# Supplementary material for: A Novel Analog Interpolation Method for Heterodyne Laser Interferometer
Source: Micromachines (Basel). 2023 Mar 21;14(3):696. doi: 10.3390/mi14030696 (PMC10057481; doi:10.3390/mi14030696)
Supplement: Supplementary file 1 [file micromachines-14-00696-s001.zip]

Archive with 1 entries (1 files):
- micromachines-2243199-supplementary.pdf
